# Supplementary material for: Comparison of Effectiveness of Two Different Practical Approaches to Teaching Basic Life Support and Use of an Automated External Defibrillator in Primary School Children
Source: Medicina (Kaunas). 2024 Aug 21;60(8):1363. doi: 10.3390/medicina60081363 (PMC11487411; doi:10.3390/medicina60081363)
Supplement: Supplementary file 1 [file medicina-60-01363-s001.zip]

Archive with 1 entries (1 files):
- medicina-3106854-supplementary.pdf
